# Supplementary material for: Screening and Spontaneous Mutation of Pickle-Derived Lactobacillus plantarum with Overproduction of Riboflavin, Related Mechanism, and Food Application
Source: Foods. 2020 Jan 14;9(1):88. doi: 10.3390/foods9010088 (PMC7022482; doi:10.3390/foods9010088)
Supplement: Supplementary file 1 [file foods-09-00088-s001.zip]

Archive with 1 entries (1 files):
- foods-654720-SI.docx
